# Supplementary material for: Avian Metapneumovirus subtype B around Europe: a phylodynamic reconstruction
Source: Vet Res. 2020 Jul 8;51:88. doi: 10.1186/s13567-020-00817-6 (PMC7346485; doi:10.1186/s13567-020-00817-6)
Supplement: Supplementary file 1 — Additional file 1. Summary of selected sequences and relative metadata. The list of Genbank accession numbers of the sequences used in the present study is reported together with relevant metadata (i.e. strain name, collection country, host and year). When no accession number was available, the relative reference has been provided. [file 13567_2020_817_MOESM1_ESM.xlsx]

## Sheet: Foglio2
aMPV strain	Country of origin	Year of detection	Species	GenBank Accession number	Reference
VCO3/60616	France	1985	Turkey	AB548428	Sugiyama et al., 2010
France 38/86	France	1986	Turkey	-	Naylor et al., 1998
IT/Ty/Vr240/87	Italy	1987	Turkey	-	Cecchinato et al., 2010
NL 6726/90	The Netherlands	1990	Turkey	-	Cook et al., 1995
Italy 16/91	Italy	1991	Turkey	-	Cecchinato et al., 2010
Italy 2119	Italy	Before 1993	Turkey	L34031	Collins et al., 1993 Juhasz & Easton, 1994
France 147	France	Before 1994	Turkey	-	Cecchinato et al., 2010
UK 11/94	United Kingdom	1994	Chicken	-	Cook et al., 1995
IT/Ty/2a/01	Italy	2001	Turkey	-	Catelli et al., 2004
IT/Ck/33a/02	Italy	2002	Chicken	-	Catelli et al., 2004
IT/Ck/34a/02	Italy	2002	Chicken	-	Catelli et al., 2004
IT/Ty/129-18/04	Italy	2004	Turkey	-	Catelli et al., 2010
IT/Ty/205-16/04	Italy	2004	Turkey	-	Catelli et al., 2010
IT/Ck/1348-01/07	Italy	2007	Chicken	-	Cecchinato et al., 2010
aMPV/B/Russia/chicken/02/2007	Russia	2007	Chicken	JN651915	Nikonova and Zinyakov (Federal Centre for Animal Health)
aMPV/B/Russia/chicken/07/2008	Russia	2008	Chicken	JN651916	Nikonova and Zinyakov (Federal Centre for Animal Health)
aMPV/B/Russia/chicken/10/2008	Russia	2008	Chicken	JN651917	Nikonova and Zinyakov (Federal Centre for Animal Health)
aMPV/B/Ukraine/chicken/05/2009	Ukraine	2009	Chicken	JN651918	Nikonova and Zinyakov (Federal Centre for Animal Health)
aMPV/B/Russia/chicken/14/2009	Russia	2009	Chicken	JN651919	Nikonova and Zinyakov (Federal Centre for Animal Health)
IT/Ty/53/09	Italy	2009	Turkey	-	Listorti et al., 2014
IT/Ty/1077-02/09	Italy	2009	Turkey	-	Listorti et al., 2014
aMPV/B/Russia/chicken/12/2010	Russia	2010	Chicken	JN651920	Nikonova and Zinyakov (Federal Centre for Animal Health)
aMPV/B/Russia/chicken/22/2010	Russia	2010	Chicken	JN651921	Nikonova and Zinyakov (Federal Centre for Animal Health)
IT/Ty/531/10	Italy	2010	Turkey	-	Listorti et al., 2014
IT/Ty/532/10	Italy	2010	Turkey	-	Listorti et al., 2014
aMPV/B/Italy/GuineaFowl/1818/12	Italy	2012	Guinea Fowl	KC960435	Cecchinato et al., 2018
aMPV/B/Italy/Ty/1997/12	Italy	2012	Turkey	-	Cecchinato et al., 2018
aMPV/B/Italy/Ck/164/13	Italy	2013	Chicken	-	Cecchinato et al., 2018
aMPV/B/Italy/Ty/2009/13	Italy	2013	Turkey	-	Cecchinato et al., 2018
aMPV/B/Italy/Ck/41/14	Italy	2014	Chicken	MF543408	Tucciarone et al., 2018
aMPV/B/Italy/Ck/86/14	Italy	2014	Chicken	MF543418	Tucciarone et al., 2018
aMPV/B/Italy/Ck/91/14	Italy	2014	Chicken	MF543419	Tucciarone et al., 2018
aMPV/B/Italy/Ck/92/14	Italy	2014	Chicken	MF543420	Tucciarone et al., 2018
aMPV/B/Italy/Ck/95/14	Italy	2014	Chicken	MF543421	Tucciarone et al., 2018
aMPV/B/Italy/Ck/104/14	Italy	2014	Chicken	MF543402	Tucciarone et al., 2018
aMPV/B/Italy/Ty/175/14	Italy	2014	Turkey	MF543422	Tucciarone et al., 2018
aMPV/B/Italy/Ty/477/14	Italy	2014	Turkey	MF543423	Tucciarone et al., 2018
aMPV/B/Italy/Ck/185/15	Italy	2015	Chicken	MF543403	Tucciarone et al., 2018
aMPV/B/Italy/Ck/248/15	Italy	2015	Chicken	MF543404	Tucciarone et al., 2018
aMPV/B/Italy/Ck/336/15	Italy	2015	Chicken	MF543405	Tucciarone et al., 2018
aMPV/B/Italy/Ck/376/15	Italy	2015	Chicken	MF543406	Tucciarone et al., 2018
aMPV/B/Italy/Ck/395/15	Italy	2015	Chicken	MF543407	Tucciarone et al., 2018
aMPV/B/Italy/Ck/569-03/15	Italy	2015	Chicken	MF543414	Tucciarone et al., 2018
aMPV/B/Italy/Ck/570-02/15	Italy	2015	Chicken	MF543415	Tucciarone et al., 2018
aMPV/B/Italy/Ck/573-03/15	Italy	2015	Chicken	MN823701	Tucciarone et al., 2018
aMPV/B/Italy/Ck/575-03/15	Italy	2015	Chicken	MF543416	Tucciarone et al., 2018
aMPV/B/Italy/Ck/575-04/15	Italy	2015	Chicken	MF543417	Tucciarone et al., 2018
aMPV/B/Italy/Ck/478/16	Italy	2016	Chicken	MF543409	Tucciarone et al., 2018
aMPV/B/Italy/Ck/500/16	Italy	2016	Chicken	MF543410	Tucciarone et al., 2018
aMPV/B/Italy/Ck/509/16	Italy	2016	Chicken	MF543411	Tucciarone et al., 2018
aMPV/B/Italy/Ck/541/16	Italy	2016	Chicken	MF543412	Tucciarone et al., 2018
aMPV/B/Italy/Ck/556/16	Italy	2016	Chicken	MF543413	Tucciarone et al., 2018
10aMPV_Chicken_Greece_2016	Greece	2016	Chicken	MF346364	Tucciarone et al., 2017
27aMPV_Chicken_Greece_2016	Greece	2016	Chicken	MF346365	Tucciarone et al., 2017
29aMPV_Chicken_Greece_2016	Greece	2016	Chicken	MF346366	Tucciarone et al., 2017
31aMPV_Chicken_Greece_2016	Greece	2016	Chicken	MF346367	Tucciarone et al., 2017
33aMPV_Chicken_Greece_2016	Greece	2016	Chicken	MF346370	Tucciarone et al., 2017
35aMPV_Chicken_Greece_2016	Greece	2016	Chicken	MF346368	Tucciarone et al., 2017
38aMPV_Chicken_Greece_2016	Greece	2016	Chicken	MF346369	Tucciarone et al., 2017
aMPV/B/Romania/Ck/1/16	Romania	2016	Chicken	MN823702	Franzo et al., 2017
aMPV/B/France/Ck/775/17	France	2017	Chicken	MT432889
aMPV/B/France/Ck/776/17	France	2017	Chicken	MT432890
aMPV/B/France/Ck/822/17	France	2017	Chicken	MT432892
aMPV/B/France/Ty/839/17	France	2017	Turkey	MT432893
aMPV/B/France/GuineaFowl/1265-19/17	France	2017	Guinea fowl	MT432894
aMPV/B/France/GuineaFowl/1266-19/17	France	2017	Guinea fowl	MT432895
aMPV/B/France/GuineaFowl/1267-19/17	France	2017	Guinea fowl	MT432896
aMPV/B/France/GuineaFowl/1268-19/17	France	2017	Guinea fowl	MT432897
aMPV/B/France/Ty/1281-19/17	France	2017	Turkey	MT432898
aMPV/B/France/Ty/1286-19/17	France	2017	Turkey	MT432899
aMPV/B/France/Ty/886/18	France	2018	Turkey	MT432900
aMPV/B/France/Ty/888/18	France	2018	Turkey	MT432901
aMPV/B/France/Ty/1269-19/18	France	2018	Turkey	MT432905
aMPV/B/France/Ty/1270-19/18	France	2018	Turkey	MT432906
aMPV/B/France/Ty/1271-19/18	France	2018	Turkey	MT432907
aMPV/B/France/Ty/1279-19/18	France	2018	Turkey	MT432911
aMPV/B/France/Ck/1289-19/18	France	2018	Chicken	MT432913
aMPV/B/France/Ty/1275/19	France	2019	Turkey	MT432914
aMPV/B/Italy/Ty/626-10/16	Italy	2016	Turkey	MT436221
aMPV/B/Italy/Ty/627-10/16	Italy	2016	Turkey	MT436224
aMPV/B/Italy/Ty/628-19/16	Italy	2016	Turkey	MT436225
aMPV/B/Italy/Ty/629-04/16	Italy	2016	Turkey	MT436226
aMPV/B/Italy/Ty/629-16/16	Italy	2016	Turkey	MT436227
aMPV/B/Italy/Ck/1298/19	Italy	2019	Chicken	MT436237
aMPV/B/Romania/Ty/18/17	Romania	2017	Turkey	MT432862
aMPV/B/Romania/Ty/29/17	Romania	2017	Turkey	MT432863
aMPV/B/Romania/Ty/30/17	Romania	2017	Turkey	MT432864
aMPV/B/Romania/Ty/31/17	Romania	2017	Turkey	MT432865
aMPV/B/Romania/Ty/46/17	Romania	2017	Turkey	MT432872
aMPV/B/Romania/Ty/47/17	Romania	2017	Turkey	MT432873
aMPV/B/Romania/Ty/48/17	Romania	2017	Turkey	MT432874
aMPV/B/Romania/Ty/52/17	Romania	2017	Turkey	MT432875
aMPV/B/Romania/Ty/62/17	Romania	2017	Turkey	MT432876
aMPV/B/Romania/Ty/77/17	Romania	2017	Turkey	MT432880
aMPV/B/Romania/Ty/79/17	Romania	2017	Turkey	MT432881
aMPV/B/Romania/Ty/84/17	Romania	2017	Turkey	MT432882
aMPV/B/Romania/Ty/86/17	Romania	2017	Turkey	MT432884
aMPV/B/Romania/Ty/98/17	Romania	2017	Turkey	MT432885
aMPV/B/Romania/Ty/109/17	Romania	2017	Turkey	MT432886
aMPV/B/Romania/Ty/111/17	Romania	2017	Turkey	MT432887
aMPV/B/Romania/Ty/766/17	Romania	2017	Turkey	MT432888
aMPV/B/Spain/Ck/9615/14	Spain	2014	Chicken	MT432827
aMPV/B/Spain/Ty/11776/14	Spain	2014	Turkey	MT432828
aMPV/B/Spain/Ty/470/15	Spain	2015	Turkey	MT432829
aMPV/B/Spain/Ty/471/15	Spain	2015	Turkey	MT432830
aMPV/B/Spain/Ty/473/15	Spain	2015	Turkey	MT432831
aMPV/B/Spain/Ck/1080-1/15	Spain	2015	Chicken	MT432832
aMPV/B/Spain/Ty/2598/15	Spain	2015	Turkey	MT432833
aMPV/B/Spain/Ck/6881/15	Spain	2015	Chicken	MT432837
aMPV/B/Spain/Ty/1255/16	Spain	2016	Turkey	MT432839
aMPV/B/Spain/Ck/1852/16	Spain	2016	Chicken	MT432840
aMPV/B/Spain/Ck/2191/16	Spain	2016	Chicken	MT432841
aMPV/B/Spain/Ck/10283-2/16	Spain	2016	Chicken	MT432843
aMPV/B/Spain/Ck/12079/16	Spain	2016	Chicken	MT432844
aMPV/B/Spain/Ck/12399/16	Spain	2016	Chicken	MT432845
aMPV/B/Spain/Ck/434/17	Spain	2017	Chicken	MT432846
aMPV/B/Spain/Ck/570-6/17	Spain	2017	Chicken	MT432847
aMPV/B/Spain/Ck/690/17	Spain	2017	Chicken	MT432848
aMPV/B/Spain/Ck/691/17	Spain	2017	Chicken	MT432849
aMPV/B/Spain/Ck/1514/17	Spain	2017	Chicken	MT432850
aMPV/B/Spain/Ck/1955-1/17	Spain	2017	Chicken	MT432851
aMPV/B/Spain/Ck/3192/17	Spain	2017	Chicken	MT432852
aMPV/B/Spain/Ck/6413/17	Spain	2017	Chicken	MT432853
aMPV/B/Spain/Ck/6414/17	Spain	2017	Chicken	MT432854
aMPV/B/Spain/Ck/7514/17	Spain	2017	Chicken	MT432855
aMPV/B/Spain/Ck/11929/17	Spain	2017	Chicken	MT432856
aMPV/B/Spain/Ck/13993/17	Spain	2017	Chicken	MT432857
aMPV/B/Spain/Ck/14898/17	Spain	2017	Chicken	MT432858
aMPV/B/Spain/Ck/16563/17	Spain	2017	Chicken	MT432859
aMPV/B/Spain/Ck/17248/17	Spain	2017	Chicken	MT432860
aMPV/B/Spain/Ck/17249/17	Spain	2017	Chicken	MT432861
